# Supplementary material for: Surface-Imprinted Polymer Coupled with Diffraction Gratings for Low-Cost, Label-Free and Differential E. coli Detection
Source: Biosensors (Basel). 2026 Jan 13;16(1):60. doi: 10.3390/bios16010060 (PMC12839240; doi:10.3390/bios16010060)
Supplement: Supplementary file 1 [file biosensors-16-00060-s001.zip]

Archive with 2 entries (2 files):
- Video S1.MOV
- Supplementary Information.pdf
